# Supplementary material for: Sensory ASIC3 channel exacerbates psoriatic inflammation via a neurogenic pathway in female mice
Source: Nat Commun. 2024 Jun 20;15:5288. doi: 10.1038/s41467-024-49577-3 (PMC11190258; doi:10.1038/s41467-024-49577-3)
Supplement: Supplementary file 4 — Source data [file 41467_2024_49577_MOESM4_ESM.xlsx]

## Sheet: Fig. 1
Fig. 1b
Spleen weight (mg)	Vehicle	IMQ
Asic3+/+_animal 1#	67.14	337.74
Asic3+/+_animal 2#	68.75	246.68
Asic3+/+_animal 3#	71.6	269.15
Asic3+/+_animal 4#	61.87	226.89
Asic3+/+_animal 5#	60.6	227.69
Asic3+/+_animal 6#	57.62	261.21
Asic3+/+_animal 7#	58.55	225.62
Asic3+/+_animal 8#	65.26	278.17
Asic3–/–_animal 1#	61.97	103.61
Asic3–/–_animal 2#	55.92	199.87
Asic3–/–_animal 3#	61.32	220.57
Asic3–/–_animal 4#	48.37	187.76
Asic3–/–_animal 5#	63.35	146.56
Asic3–/–_animal 6#	59.94	106.49
Asic3–/–_animal 7#	69.15	226.86
Asic3–/–_animal 8#	59.53	251.24
Fig. 1c
Thickness (μm)	Vehicle	IMQ
Asic3+/+_animal 1#	22.9	285.6
Asic3+/+_animal 2#	25.3	321.833
Asic3+/+_animal 3#	17.8	356.767
Asic3+/+_animal 4#	17.5	320.733
Asic3+/+_animal 5#	21.3	292.1
Asic3+/+_animal 6#	25	274.833
Asic3+/+_animal 7#	18.1	280.367
Asic3+/+_animal 8#	19.2	332.6
Asic3–/–_animal 1#	21.9	185.967
Asic3–/–_animal 2#	19.1	176.267
Asic3–/–_animal 3#	17	195.167
Asic3–/–_animal 4#	23.3	184.733
Asic3–/–_animal 5#	18.2	193.833
Asic3–/–_animal 6#	26.1	177.633
Asic3–/–_animal 7#	14.6	193.3
Asic3–/–_animal 8#	16.5	204.2
Fig. 1d
Ki67	Vehicle	IMQ
Asic3+/+_animal 1#	1.15385	25.986
Asic3+/+_animal 2#	1.36364	27.5734
Asic3+/+_animal 3#	1.13986	27.979
Asic3+/+_animal 4#	0.636364	27.2098
Asic3+/+_animal 5#	0.846154	26.8252
Asic3+/+_animal 6#	0.384615	30.5734
Asic3+/+_animal 7#	1.69231	24.4755
Asic3+/+_animal 8#	0.783217	25.8671
Asic3–/–_animal 1#	1.3007	22.3986
Asic3–/–_animal 2#	1.77622	22.965
Asic3–/–_animal 3#	1.23077	24.4475
Asic3–/–_animal 4#	1.41259	23.5594
Asic3–/–_animal 5#	1.27972	19.3566
Asic3–/–_animal 6#	2.0979	24.3357
Asic3–/–_animal 7#	2.06993	19.4406
Asic3–/–_animal 8#	1.65035	22.7902
Fig. 1e
IL-17 (pg/mL)	Vehicle	IMQ
Asic3+/+_animal 1#	12.384	137.125
Asic3+/+_animal 2#	39.489	129.274
Asic3+/+_animal 3#	59.22	142.306
Asic3+/+_animal 4#	14.288	122.142
Asic3+/+_animal 5#	20.079	126.175
Asic3+/+_animal 6#	60.55	133.574
Asic3+/+_animal 7#	28.59	139.31
Asic3+/+_animal 8#	20.122	129.469
Asic3–/–_animal 1#	9.386	54.9751
Asic3–/–_animal 2#	23.37	69.8764
Asic3–/–_animal 3#	46.46	100.223
Asic3–/–_animal 4#	24.87	95.9194
Asic3–/–_animal 5#	30.95	82.4648
Asic3–/–_animal 6#	32.31	53.2644
Asic3–/–_animal 7#	28.63	103.121
Asic3–/–_animal 8#	11.11	88.8629
IL-22 (pg/mL)	Vehicle	IMQ
Asic3+/+_animal 1#	89.9768	206.253
Asic3+/+_animal 2#	91.2586	182.313
Asic3+/+_animal 3#	34.538	160.133
Asic3+/+_animal 4#	56.7356	144.649
Asic3+/+_animal 5#	54.8979	245.082
Asic3+/+_animal 6#	19.4967	212.737
Asic3+/+_animal 7#	5.76275	193.534
Asic3+/+_animal 8#	83.5978	307.491
Asic3–/–_animal 1#	7.45145	153.811
Asic3–/–_animal 2#	11.4814	165.711
Asic3–/–_animal 3#	33.752	143.585
Asic3–/–_animal 4#	51.2225	112.592
Asic3–/–_animal 5#	23.6985	191.447
Asic3–/–_animal 6#	31.9627	95.3883
Asic3–/–_animal 7#	15.5251	126.977
Asic3–/–_animal 8#	2.3116	120.202
IL-23 (pg/mL)	Vehicle	IMQ
Asic3+/+_animal 1#	5.4876	102.394
Asic3+/+_animal 2#	7.65638	112.597
Asic3+/+_animal 3#	13.8752	108.755
Asic3+/+_animal 4#	7.86607	98.4879
Asic3+/+_animal 5#	8.94582	59.3816
Asic3+/+_animal 6#	13.8752	88.5822
Asic3+/+_animal 7#	15.1333	93.2994
Asic3+/+_animal 8#	6.94074	83.7651
Asic3–/–_animal 1#	4.84921	49.8913
Asic3–/–_animal 2#	4.93787	60.3728
Asic3–/–_animal 3#	7.34759	52.7372
Asic3–/–_animal 4#	5.03176	69.8565
Asic3–/–_animal 5#	5.30297	54.4978
Asic3–/–_animal 6#	7.24327	52.2599
Asic3–/–_animal 7#	5.95598	53.6955
Asic3–/–_animal 8#	6.15209	55.7884

## Sheet: Fig. 2
Fig. 2a
no.	Spleen weight (mg)
Asic3flox/flox_animal 1#	138.4
Asic3flox/flox_animal 2#	87.7
Asic3flox/flox_animal 3#	163.1
Asic3flox/flox_animal 4#	155.5
Asic3flox/flox_animal 5#	157.3
Asic3flox/flox_animal 6#	129.2
Asic3flox/flox_animal 7#	158.2
Asic3flox/flox_animal 8#	187.8
Asic3flox/flox_animal 9#	168.9
Asic3flox/flox_animal 10#	258.6
NaV1.8Cre::Asic3 flox/flox_animal 1#	62.6
NaV1.8Cre::Asic3 flox/flox_animal 2#	72.7
NaV1.8Cre::Asic3 flox/flox_animal 3#	131.8
NaV1.8Cre::Asic3 flox/flox_animal 4#	137.1
NaV1.8Cre::Asic3 flox/flox_animal 5#	108.4
NaV1.8Cre::Asic3 flox/flox_animal 6#	112.1
NaV1.8Cre::Asic3 flox/flox_animal 7#	96.5
NaV1.8Cre::Asic3 flox/flox_animal 8#	125.3
NaV1.8Cre::Asic3 flox/flox_animal 9#	111.6
NaV1.8Cre::Asic3 flox/flox_animal 10#	97.2
Fig. 2d
no.	Thickness (μm)
Asic3flox/flox_animal 1#	289
Asic3flox/flox_animal 2#	275.133
Asic3flox/flox_animal 3#	254.2
Asic3flox/flox_animal 4#	294.833
Asic3flox/flox_animal 5#	294.033
Asic3flox/flox_animal 6#	253.333
Asic3flox/flox_animal 7#	280.6
Asic3flox/flox_animal 8#	259.133
Asic3flox/flox_animal 9#	279.467
Asic3flox/flox_animal 10#	302.633
NaV1.8Cre::Asic3 flox/flox_animal 1#	180.167
NaV1.8Cre::Asic3 flox/flox_animal 2#	214
NaV1.8Cre::Asic3 flox/flox_animal 3#	204.033
NaV1.8Cre::Asic3 flox/flox_animal 4#	193.933
NaV1.8Cre::Asic3 flox/flox_animal 5#	205.367
NaV1.8Cre::Asic3 flox/flox_animal 6#	206.2
NaV1.8Cre::Asic3 flox/flox_animal 7#	232.667
NaV1.8Cre::Asic3 flox/flox_animal 8#	166.967
NaV1.8Cre::Asic3 flox/flox_animal 9#	227.2
NaV1.8Cre::Asic3 flox/flox_animal 10#	182.367
Fig. 2e
no.	Ki67
Asic3flox/flox_animal 1#	1.1255
Asic3flox/flox_animal 2#	1.0033
Asic3flox/flox_animal 3#	1.06142
Asic3flox/flox_animal 4#	0.997645
Asic3flox/flox_animal 5#	0.844855
Asic3flox/flox_animal 6#	1.00544
Asic3flox/flox_animal 7#	0.831549
Asic3flox/flox_animal 8#	1.25551
Asic3flox/flox_animal 9#	0.995809
Asic3flox/flox_animal 10#	0.878961
NaV1.8Cre::Asic3 flox/flox_animal 1#	0.673559
NaV1.8Cre::Asic3 flox/flox_animal 2#	0.6471
NaV1.8Cre::Asic3 flox/flox_animal 3#	1.20733
NaV1.8Cre::Asic3 flox/flox_animal 4#	0.414322
NaV1.8Cre::Asic3 flox/flox_animal 5#	0.700783
NaV1.8Cre::Asic3 flox/flox_animal 6#	0.427628
NaV1.8Cre::Asic3 flox/flox_animal 7#	0.534076
NaV1.8Cre::Asic3 flox/flox_animal 8#	0.874832
NaV1.8Cre::Asic3 flox/flox_animal 9#	0.502264
NaV1.8Cre::Asic3 flox/flox_animal 10#	0.946409
Fig. 2f
no.	IL-17 (pg/mL)
Asic3flox/flox_animal 1#	89.3041
Asic3flox/flox_animal 2#	129.232
Asic3flox/flox_animal 3#	68.823
Asic3flox/flox_animal 4#	61.4492
Asic3flox/flox_animal 5#	168.269
Asic3flox/flox_animal 6#	117.713
Asic3flox/flox_animal 7#	72.5247
Asic3flox/flox_animal 8#	111.987
Asic3flox/flox_animal 9#	70.6726
Asic3flox/flox_animal 10#	158.418
NaV1.8Cre::Asic3 flox/flox_animal 1#	59.612
NaV1.8Cre::Asic3 flox/flox_animal 2#	52.2875
NaV1.8Cre::Asic3 flox/flox_animal 3#	50.4625
NaV1.8Cre::Asic3 flox/flox_animal 4#	45.0024
NaV1.8Cre::Asic3 flox/flox_animal 5#	57.7771
NaV1.8Cre::Asic3 flox/flox_animal 6#	85.5581
NaV1.8Cre::Asic3 flox/flox_animal 7#	52.2875
NaV1.8Cre::Asic3 flox/flox_animal 8#	63.289
NaV1.8Cre::Asic3 flox/flox_animal 9#	61.4492
NaV1.8Cre::Asic3 flox/flox_animal 10#	45.0024
no.	IL-22 (pg/mL)
Asic3flox/flox_animal 1#	122.132
Asic3flox/flox_animal 2#	305.203
Asic3flox/flox_animal 3#	153.922
Asic3flox/flox_animal 4#	90.8811
Asic3flox/flox_animal 5#	257.116
Asic3flox/flox_animal 6#	175.905
Asic3flox/flox_animal 7#	183.288
Asic3flox/flox_animal 8#	319.363
Asic3flox/flox_animal 9#	140.852
Asic3flox/flox_animal 10#	123.566
NaV1.8Cre::Asic3 flox/flox_animal 1#	151.01
NaV1.8Cre::Asic3 flox/flox_animal 2#	49.1331
NaV1.8Cre::Asic3 flox/flox_animal 3#	69.882
NaV1.8Cre::Asic3 flox/flox_animal 4#	82.4514
NaV1.8Cre::Asic3 flox/flox_animal 5#	136.515
NaV1.8Cre::Asic3 flox/flox_animal 6#	164.149
NaV1.8Cre::Asic3 flox/flox_animal 7#	167.082
NaV1.8Cre::Asic3 flox/flox_animal 8#	72.6674
NaV1.8Cre::Asic3 flox/flox_animal 9#	110.706
NaV1.8Cre::Asic3 flox/flox_animal 10#	122.132
no.	IL-23 (pg/mL)
Asic3flox/flox_animal 1#	95.4055
Asic3flox/flox_animal 2#	60.4162
Asic3flox/flox_animal 3#	84.7723
Asic3flox/flox_animal 4#	54.0275
Asic3flox/flox_animal 5#	65.1908
Asic3flox/flox_animal 6#	62.3278
Asic3flox/flox_animal 7#	111.832
Asic3flox/flox_animal 8#	58.1831
Asic3flox/flox_animal 9#	108.129
Asic3flox/flox_animal 10#	145.349
NaV1.8Cre::Asic3 flox/flox_animal 1#	51.7854
NaV1.8Cre::Asic3 flox/flox_animal 2#	25.2858
NaV1.8Cre::Asic3 flox/flox_animal 3#	67.0966
NaV1.8Cre::Asic3 flox/flox_animal 4#	33.4108
NaV1.8Cre::Asic3 flox/flox_animal 5#	31.789
NaV1.8Cre::Asic3 flox/flox_animal 6#	55.9468
NaV1.8Cre::Asic3 flox/flox_animal 7#	54.9875
NaV1.8Cre::Asic3 flox/flox_animal 8#	59.4595
NaV1.8Cre::Asic3 flox/flox_animal 9#	36.6495
NaV1.8Cre::Asic3 flox/flox_animal 10#	39.2359

## Sheet: Fig. 3
Fig. 3b
Spleen weight (mg)	PBS	IL-23
Asic3+/+_animal 1#	81.2	73.1
Asic3+/+_animal 2#	103.1	56
Asic3+/+_animal 3#	81	64.6
Asic3+/+_animal 4#	66	71
Asic3+/+_animal 5#	63.6	64.9
Asic3–/–_animal 1#	40.1	66.2
Asic3–/–_animal 2#	88	73.9
Asic3–/–_animal 3#	60.2	81.4
Asic3–/–_animal 4#	65.1	70.4
Asic3–/–_animal 5#	78.8	71.9
Fig. 3d
Thickness (μm)	PBS	IL-23
Asic3+/+_animal 1#	11.8	79.8
Asic3+/+_animal 2#	13.1	71
Asic3+/+_animal 3#	12.2	49.6
Asic3+/+_animal 4#	11.4	48
Asic3+/+_animal 5#	12.8	64.5
Asic3–/–_animal 1#	9.8	57.3
Asic3–/–_animal 2#	12.7	44.9
Asic3–/–_animal 3#	11	44.6
Asic3–/–_animal 4#	9.6	69.9
Asic3–/–_animal 5#	15.7	78.9
Fig. 3f
Ki67	PBS	IL-23
Asic3+/+_animal 1#	1.2046	4.08231
Asic3+/+_animal 2#	1.03482	3.04857
Asic3+/+_animal 3#	0.939179	1.23361
Asic3+/+_animal 4#	1.11971	2.86482
Asic3+/+_animal 5#	0.701698	3.71373
Asic3–/–_animal 1#	0.75865	3.10337
Asic3–/–_animal 2#	0.636149	2.13841
Asic3–/–_animal 3#	0.831721	1.41199
Asic3–/–_animal 4#	1.2046	2.66495
Asic3–/–_animal 5#	0.846766	2.44036
Fig. 3g
IL-17 (pg/mL)	PBS	IL-23
Asic3+/+_animal 1#	22.4019	69.5537
Asic3+/+_animal 2#	23.9116	56.1419
Asic3+/+_animal 3#	21.7872	85.674
Asic3+/+_animal 4#	19.775	48.9358
Asic3+/+_animal 5#	21.1162	84.2251
Asic3–/–_animal 1#	17.1494	63.4992
Asic3–/–_animal 2#	22.1781	93.5647
Asic3–/–_animal 3#	33.5418	60.5845
Asic3–/–_animal 4#	25.9253	63.3857
Asic3–/–_animal 5#	24.3589	34.6634
IL-22 (pg/mL)	PBS	IL-23
Asic3+/+_animal 1#	43.7431	96.9773
Asic3+/+_animal 2#	48.0108	541.448
Asic3+/+_animal 3#	72.1131	476.871
Asic3+/+_animal 4#	78.8931	273.307
Asic3+/+_animal 5#	28.8093	614.44
Asic3–/–_animal 1#	27.3038	261.595
Asic3–/–_animal 2#	31.1934	343.11
Asic3–/–_animal 3#	0	279.985
Asic3–/–_animal 4#	18.5212	255.552
Asic3–/–_animal 5#	27.053	192.253

## Sheet: Fig. 4
Fig. 4b
Spleen weight (mg)	PBS	BoNT/A
Asic3+/+_animal 1#	188.98	156.29
Asic3+/+_animal 2#	227.17	113.78
Asic3+/+_animal 3#	168.13	146.33
Asic3+/+_animal 4#	180.35	121.05
Asic3+/+_animal 5#	235.9	100.41
Asic3+/+_animal 6#	176	131.3
Asic3–/–_animal 1#	140.06	172.86
Asic3–/–_animal 2#	125.44	103.42
Asic3–/–_animal 3#	108.19	114.98
Asic3–/–_animal 4#	122.26	113.02
Asic3–/–_animal 5#	118.83	128.96
Asic3–/–_animal 6#	181.3	129.3
Fig. 4c
Thickness (μm)	PBS	BoNT/A
Asic3+/+_animal 1#	229.6	198.3
Asic3+/+_animal 2#	269.7	155.3
Asic3+/+_animal 3#	303.5	148.8
Asic3+/+_animal 4#	353.8	202.8
Asic3+/+_animal 5#	263.4	227.3
Asic3+/+_animal 6#	315.7	206.2
Asic3–/–_animal 1#	157.6	191.2
Asic3–/–_animal 2#	134.7	137.4
Asic3–/–_animal 3#	182.8	134.5
Asic3–/–_animal 4#	214.2	169.1
Asic3–/–_animal 5#	134.5	166.8
Asic3–/–_animal 6#	154.9	167.3
Fig. 4d
Ki67	PBS	BoNT/A
Asic3+/+_animal 1#	1.00085	0.556187
Asic3+/+_animal 2#	1.0997	0.663382
Asic3+/+_animal 3#	0.911861	0.634522
Asic3+/+_animal 4#	1.0278	0.619438
Asic3+/+_animal 5#	1.04912	0.716678
Asic3+/+_animal 6#	0.910654	0.843884
Asic3–/–_animal 1#	0.515461	0.735582
Asic3–/–_animal 2#	0.919403	0.818241
Asic3–/–_animal 3#	0.712454	0.712354
Asic3–/–_animal 4#	0.794208	0.774901
Asic3–/–_animal 5#	1.01996	0.809493
Asic3–/–_animal 6#	0.633214	0.642063
Fig. 4e
IL-17 (pg/mL)	PBS	BoNT/A
Asic3+/+_animal 1#	75.2653	95.9173
Asic3+/+_animal 2#	65.0917	50.0219
Asic3+/+_animal 3#	116.976	65.0917
Asic3+/+_animal 4#	152.977	50.0219
Asic3+/+_animal 5#	68.4716	25.4138
Asic3+/+_animal 6#	120.525	50.0219
Asic3–/–_animal 1#	20.5683	41.7486
Asic3–/–_animal 2#	46.7041	18.9589
Asic3–/–_animal 3#	56.6914	36.8185
Asic3–/–_animal 4#	55.0198	33.5459
Asic3–/–_animal 5#	53.351	40.1024
Asic3–/–_animal 6#	43.3976	71.8628
IL-22 (pg/mL)	PBS	BoNT/A
Asic3+/+_animal 1#	156.049	76.9307
Asic3+/+_animal 2#	107.655	75.3351
Asic3+/+_animal 3#	78.5284	48.54
Asic3+/+_animal 4#	173.157	78.5284
Asic3+/+_animal 5#	289.603	109.294
Asic3+/+_animal 6#	166.288	34.6062
Asic3–/–_animal 1#	31.5335	72.1504
Asic3–/–_animal 2#	25.4139	22.367
Asic3–/–_animal 3#	43.876	28.4694
Asic3–/–_animal 4#	109.294	42.3257
Asic3–/–_animal 5#	75.3351	22.367
Asic3–/–_animal 6#	112.578	117.519
IL-23 (pg/mL)	PBS	BoNT/A
Asic3+/+_animal 1#	48.2525	64.474
Asic3+/+_animal 2#	57.9855	35.2746
Asic3+/+_animal 3#	74.2063	28.7854
Asic3+/+_animal 4#	62.8519	30.4077
Asic3+/+_animal 5#	96.9136	25.5407
Asic3+/+_animal 6#	66.0961	38.5191
Asic3–/–_animal 1#	19.0512	27.163
Asic3–/–_animal 2#	20.6736	22.2959
Asic3–/–_animal 3#	30.4077	28.7854
Asic3–/–_animal 4#	30.4077	38.5191
Asic3–/–_animal 5#	32.03	19.0512
Asic3–/–_animal 6#	48.2525	57.9855

## Sheet: Fig. 5
Fig. 5a
CGRP (pg/mL)	ECS	pH 5.5	pH 5.5+AMI	GMQ
Asic3+/+_cell 1#	18.2736	49.4419	23.2605	53.1821
Asic3+/+_cell 2#	14.5334	51.9354	17.0268	48.1952
Asic3+/+_cell 3#	19.5203	46.9485	9.54643	80.6103
Asic3+/+_cell 4#	10.7932	20.767	18.2736	64.4027
Asic3+/+_cell 5#	18.2736	34.4811
Asic3+/+_cell 6#	18.2736	27.0007
Asic3–/–_cell 1#	20.767	15.7801	17.0268	36.9746
Asic3–/–_cell 2#	19.5203	12.0399	34.4811	36.9746
Asic3–/–_cell 3#	10.7932	10.7932	14.5334	39.4681
Asic3–/–_cell 4#	13.2866	22.0138	10.7932	34.4811
Asic3–/–_cell 5#	15.7801	15.7801
Asic3–/–_cell 6#	17.0268	13.2866
Fig. 5b
CGRP (pg/mL)	ECS	KCl
Asic3+/+_cell 1#	20.2114	50.6585
Asic3+/+_cell 2#	31.1463	38.748
Asic3+/+_cell 3#	19.8455	37.7724
Asic3+/+_cell 4#	23.8293	34.4797
Asic3–/–_cell 1#	20.2114	36.1463
Asic3–/–_cell 2#	16.8781	47.0813
Asic3–/–_cell 3#	22.6504	46.3902
Asic3–/–_cell 4#	24.7642	36.7968
Fig. 5c
CGRP (pg/mL)	Vehicle	IMQ
Asic3+/+_animal 1#	12.4188	28.1453
Asic3+/+_animal 2#	11.0513	17.3761
Asic3+/+_animal 3#	14.0889	20.9778
Asic3+/+_animal 4#	12.7556	18.0889
Asic3+/+_animal 5#	12.0889	20.7556
Asic3+/+_animal 6#	13.8667	36.7556
Asic3+/+_animal 7#	17.2	20.7556
Asic3+/+_animal 8#	14.3111	31.6444
Asic3–/–_animal 1#	10.3675	20.9658
Asic3–/–_animal 2#	10.9658	14.7265
Asic3–/–_animal 3#	12.7556	14.5333
Asic3–/–_animal 4#	13.6444	18.5333
Asic3–/–_animal 5#	11.8667	20.7556
Asic3–/–_animal 6#	12.9778	22.5333
Asic3–/–_animal 7#	11.2	17.0889
Asic3–/–_animal 8#	16.0889	18.0889
Fig. 5e
relative CGRP intensity	Vehicle	IMQ
Asic3+/+_animal 1#	0.020663	0.140013
Asic3+/+_animal 2#	0.0422983	0.133743
Asic3+/+_animal 3#	0.0466844	0.185767
Asic3+/+_animal 4#	0.057844	0.298585
Asic3+/+_animal 5#	0.0137348	0.203615
Asic3–/–_animal 1#	0.0593265	0.0637202
Asic3–/–_animal 2#	0.0422159	0.0819309
Asic3–/–_animal 3#	0.0407053	0.121149
Asic3–/–_animal 4#	0.0179097	0.0961066
Asic3–/–_animal 5#	0.0171611	0.0776997

## Sheet: Fig. 6
Fig. 6b
Asic3+/+	Spleen weight (mg)
vehicle_animal 1#	208.72
vehicle_animal 2#	295.42
vehicle_animal 3#	278.43
vehicle_animal 4#	247.86
vehicle_animal 5#	335.89
vehicle_animal 6#	201.52
vehicle_animal 7#	241.78
vehicle_animal 8#	259.13
BIBN4096_animal 1#	193.27
BIBN4096_animal 2#	215.78
BIBN4096_animal 3#	212.06
BIBN4096_animal 4#	126.47
BIBN4096_animal 5#	196.97
BIBN4096_animal 6#	126.28
BIBN4096_animal 7#	136.62
BIBN4096_animal 8#	142.05
Asic3–/–	Spleen weight (mg)
vehicle_animal 1#	105.82
vehicle_animal 2#	99
vehicle_animal 3#	244.77
vehicle_animal 4#	208.6
vehicle_animal 5#	163.57
vehicle_animal 6#	236.54
vehicle_animal 7#	230.17
vehicle_animal 8#	93.29
CGRP_animal 1#	185.67
CGRP_animal 2#	214.46
CGRP_animal 3#	230.65
CGRP_animal 4#	227.44
CGRP_animal 5#	316.31
CGRP_animal 6#	212.03
CGRP_animal 7#	279.45
CGRP_animal 8#	261.29
Fig. 6c
Asic3+/+	Thickness (μm)
vehicle_animal 1#	194.467
vehicle_animal 2#	224.633
vehicle_animal 3#	230.267
vehicle_animal 4#	188.9
vehicle_animal 5#	170.4
vehicle_animal 6#	169.467
vehicle_animal 7#	207.8
vehicle_animal 8#	239.667
BIBN4096_animal 1#	136.533
BIBN4096_animal 2#	107.033
BIBN4096_animal 3#	132.767
BIBN4096_animal 4#	136.133
BIBN4096_animal 5#	140.967
BIBN4096_animal 6#	135.267
BIBN4096_animal 7#	144.767
BIBN4096_animal 8#	125.767
Asic3–/–	Thickness (μm)
vehicle_animal 1#	125.767
vehicle_animal 2#	117.133
vehicle_animal 3#	147.667
vehicle_animal 4#	137.7
vehicle_animal 5#	137.067
vehicle_animal 6#	125.233
vehicle_animal 7#	137.567
vehicle_animal 8#	131.267
CGRP_animal 1#	193.233
CGRP_animal 2#	197.267
CGRP_animal 3#	239.933
CGRP_animal 4#	224.333
CGRP_animal 5#	193.433
CGRP_animal 6#	202.333
CGRP_animal 7#	245.4
CGRP_animal 8#	233.7
Fig. 6d
Asic3+/+	Ki67
vehicle_animal 1#	0.969499
vehicle_animal 2#	1.32898
vehicle_animal 3#	0.925926
vehicle_animal 4#	0.980392
vehicle_animal 5#	0.795207
vehicle_animal 6#	0.914586
vehicle_animal 7#	0.881922
vehicle_animal 8#	1.20349
BIBN4096_animal 1#	0.751634
BIBN4096_animal 2#	0.457516
BIBN4096_animal 3#	1.03486
BIBN4096_animal 4#	0.75817
BIBN4096_animal 5#	0.69281
BIBN4096_animal 6#	0.711282
BIBN4096_animal 7#	0.690445
BIBN4096_animal 8#	0.542895
Asic3–/–	Ki67
vehicle_animal 1#	0.811644
vehicle_animal 2#	0.465753
vehicle_animal 3#	1.57192
vehicle_animal 4#	0.880137
vehicle_animal 5#	1.27055
vehicle_animal 6#	0.461326
vehicle_animal 7#	1.38766
vehicle_animal 8#	1.15101
CGRP_animal 1#	1.16781
CGRP_animal 2#	1.59932
CGRP_animal 3#	1.83562
CGRP_animal 4#	1.34932
CGRP_animal 5#	1.63014
CGRP_animal 6#	1.81031
CGRP_animal 7#	1.55525
CGRP_animal 8#	2.52486
Fig. 6e
Asic3+/+	IL-17 (pg/mL)	IL-22 (pg/mL)	IL-23 (pg/mL)
vehicle_animal 1#	183.282	204.055	227.852
vehicle_animal 2#	173.837	235.91	491.334
vehicle_animal 3#	145.985	252.155	196.015
vehicle_animal 4#	158.912	369.645	265.029
vehicle_animal 5#	187.651	360.605	385.799
vehicle_animal 6#	164.685	207.13	341.572
vehicle_animal 7#	241.979	173.405	380.815
vehicle_animal 8#	226.959	180.755	438.376
BIBN4096_animal 1#	109.977	133.155	107.158
BIBN4096_animal 2#	132.344	103.475	127.748
BIBN4096_animal 3#	136.995	109.595	149.028
BIBN4096_animal 4#	124.071	104.52	129.057
BIBN4096_animal 5#	101.974	122.545	172.452
BIBN4096_animal 6#	135.316	65.785	367.817
BIBN4096_animal 7#	183.696	98.7197	318.411
BIBN4096_animal 8#	165.814	120.263	257.574
Asic3–/–
vehicle_animal 1#	129.417	64.025	182.287
vehicle_animal 2#	130.323	91.88	212.954
vehicle_animal 3#	147.695	99.31	143.379
vehicle_animal 4#	110.329	76.89	288.235
vehicle_animal 5#	109.255	106.62	63.6063
vehicle_animal 6#	125.168	96.21	275.762
vehicle_animal 7#	76.0934	97.3643	196.18
vehicle_animal 8#	115.767	88.7174	239.181
CGRP_animal 1#	138.099	179.765	194.009
CGRP_animal 2#	108.725	133.155	206.202
CGRP_animal 3#	178.146	103.475	284.067
CGRP_animal 4#	175.398	109.595	475.279
CGRP_animal 5#	178.149	166.895	286.649
CGRP_animal 6#	266.896	122.545	320.979
CGRP_animal 7#	171.61	158.789	301.389
CGRP_animal 8#	205.115	228.63	362.315

## Sheet: Fig. 7
Fig. 7a
no.	LPC(14:0)	LPC(16:1)	LPC(18:2)	LPC(18:3)	LPC(20:3)
vehicle_animal 1#	469.041	1177.63	7515.78	119.772	339.671
vehicle_animal 2#	625.282	1599.22	13105	169.111	434.177
vehicle_animal 3#	593.443	1073.81	9454.97	128.163	378.374
vehicle_animal 4#	463.027	1130.13	11943.2	94.8046	338.4
vehicle_animal 5#	523.909	1506.99	9777.48	120.892	387.808
vehicle_animal 6#	583.868	1456.71	9347.44	121.264	360.155
vehicle_animal 7#	431.094	1318.65	12231.2	97.9878	338.379
vehicle_animal 8#	534.525	1168.71	9208.78	73.2535	328.94
IMQ_animal 1#	860.221	1865.19	11326.2	137.738	374.074
IMQ_animal 2#	985.67	2080.47	12360.6	223	544.755
IMQ_animal 3#	1042.1	2634.73	15450.5	258.811	653.141
IMQ_animal 4#	741.073	2251.2	11899.8	196.086	445.107
IMQ_animal 5#	1000.39	2424.06	14120.6	187.425	489.785
IMQ_animal 6#	912.677	2068.24	11983.8	154.65	403.851
IMQ_animal 7#	1078.24	2638.7	17214.4	176.057	638.064
IMQ_animal 8#	778.625	1930.64	12029.5	166.973	430.415
IMQ_animal 9#	1037.82	2379.4	14083.8	237.086	526.571
IMQ_animal 10#	978.196	2398.69	14899.7	192.723	526.198
Fig. 7c
no.	Current density (pA/pF)		no.	Current density (pA/pF)		no.	Current density (pA/pF)
CHO_cell 1#	-0.625406		pH 7.0_cell 1#	-4.46229		pH 6.5_cell 1#	-117.552
CHO_cell 2#	-0.197785		pH 7.0_cell 2#	-6.86425		pH 6.5_cell 2#	-148.667
CHO_cell 3#	-1.40523		pH 7.0_cell 3#	-9.21062		pH 6.5_cell 3#	-272.101
CHO_cell 4#	-1.60441		pH 7.0_cell 4#	-7.09206		pH 6.5_cell 4#	-163.349
CHO_cell 5#	-1.37721		pH 7.0_cell 5#	-8.12037		pH 6.5_cell 5#	-209.776
mASIC3_cell 1#	-5.27215		pH 7.0+10 μM LPC_cell 1#	-7.46348		pH 6.5+10 μM LPC_cell 1#	-142.791
mASIC3_cell 2#	-4.16705		pH 7.0+10 μM LPC_cell 2#	-13.1811		pH 6.5+10 μM LPC_cell 2#	-161.87
mASIC3_cell 3#	-5.47988		pH 7.0+10 μM LPC_cell 3#	-15.0255		pH 6.5+10 μM LPC_cell 3#	-300.461
mASIC3_cell 4#	-6.76889		pH 7.0+10 μM LPC_cell 4#	-12.0292		pH 6.5+10 μM LPC_cell 4#	-186.604
mASIC3_cell 5#	-5.48694		pH 7.0+10 μM LPC_cell 5#	-19.2223		pH 6.5+10 μM LPC_cell 5#	-231.179
Fig. 7d
CGRP (pg/mL)	pH 7.4	pH 7.0	pH 6.5	pH 7.4+LPC	pH 7.0+LPC	pH 6.5+LPC
Asic3+/+_cell 1#	29.96	31.2933	36.96	45.6267	41.96	42.6267
Asic3+/+_cell 2#	26.2933	35.2933	38.2933	48.2933	39.96	60.96
Asic3+/+_cell 3#	31.2933	30.2933	46.6267	47.96	46.96	56.96
Asic3+/+_cell 4#	23.2933	39.6267	37.2933	48.2933	41.6267	56.6267
Asic3–/–_cell 1#	26.5094	20.7041	24.6367	21.6405	24.0749	29.6929
Asic3–/–_cell 2#	24.0749	25.0112	19.7678	22.2022	24.2622	28.7566
Asic3–/–_cell 3#	23.3258	21.4532	25.7603	18.2697	28.5693	27.633
Asic3–/–_cell 4#	24.4494	22.9513	20.5169	22.3895	28.1948	30.2547
Fig. 7f
Thickness (μm)	Vehicle	LPC
Asic3+/+_animal 1#	83.3	137.3
Asic3+/+_animal 2#	98	148.7
Asic3+/+_animal 3#	94.5	120.3
Asic3+/+_animal 4#	101.9	128
Asic3–/–_animal 1#	56.9	67.4
Asic3–/–_animal 2#	49	73.8
Asic3–/–_animal 3#	75.7	70.2
Asic3–/–_animal 4#	66.8	68.9
Asic3–/–_animal 5#	55.8	73.1
Fig. 7h
Ki67	Vehicle	LPC
Asic3+/+_animal 1#	0.750388	2.02377
Asic3+/+_animal 2#	0.890956	2.13333
Asic3+/+_animal 3#	1.26512	1.80879
Asic3+/+_animal 4#	1.09354	1.71163
Asic3–/–_animal 1#	1.5814	0.539535
Asic3–/–_animal 2#	1.52765	0.620155
Asic3–/–_animal 3#	0.390698	1.23411
Asic3–/–_animal 4#	1.14315	1.65788
Asic3–/–_animal 5#	1.2155	1.49044
Fig. 7i
IL-17 (pg/mL)	Vehicle	LPC		IL-22 (pg/mL)	Vehicle	LPC		IL-23 (pg/mL)	Vehicle	LPC
Asic3+/+_animal 1#	75.5012	157.077		Asic3+/+_animal 1#	54.6773	106.544		Asic3+/+_animal 1#	54.0753	66.8196
Asic3+/+_animal 2#	56.7742	141.623		Asic3+/+_animal 2#	44.7384	98.7714		Asic3+/+_animal 2#	49.4056	113.645
Asic3+/+_animal 3#	109.602	166.506		Asic3+/+_animal 3#	100.021	140.601		Asic3+/+_animal 3#	68.6709	85.1087
Asic3+/+_animal 4#	54.0027	148.917		Asic3+/+_animal 4#	59.3803	135.24		Asic3+/+_animal 4#	52.7794	70.8463
Asic3–/–_animal 1#	64.3084	86.8577		Asic3–/–_animal 1#	40.6923	78.5402		Asic3–/–_animal 1#	59.5722	75.0591
Asic3–/–_animal 2#	75.6848	98.6424		Asic3–/–_animal 2#	36.6753	43.0082		Asic3–/–_animal 2#	54.8923	52.0283
Asic3–/–_animal 3#	54.1281	80.6036		Asic3–/–_animal 3#	35.5146	65.3123		Asic3–/–_animal 3#	46.5832	56.5358
Asic3–/–_animal 4#	36.0082	69.6059		Asic3–/–_animal 4#	49.9834	65.9073		Asic3–/–_animal 4#	49.6403	55.9252
Asic3–/–_animal 5#	49.348	54.2846		Asic3–/–_animal 5#	76.7171	32.6592		Asic3–/–_animal 5#	77.2261	43.9519

## Sheet: Supplementary Fig. 1
Supplementary Fig. 1b
Ki67 positive percentage (%)	Vehicle	IMQ
Asic3+/+_animal 1#	13.8211	49.4924
Asic3+/+_animal 2#	39.6552	77.4347
Asic3+/+_animal 3#	26.7442	49.6042
Asic3+/+_animal 4#	37.5	67.7489
Asic3+/+_animal 5#	40	56.6007
Asic3–/–_animal 1#	17.3913	18.4713
Asic3–/–_animal 2#	3.79747	18.8889
Asic3–/–_animal 3#	40.9091	26.4901
Asic3–/–_animal 4#	18.3673	65.8228
Asic3–/–_animal 5#	11.0236	33.3333

## Sheet: Supplementary Fig. 2
Supplementary Fig. 2
no.	relative ASIC3 expression
Asic3flox/flox_animal 1#	1.47934
Asic3flox/flox_animal 2#	1.0236
Asic3flox/flox_animal 3#	0.795192
Asic3flox/flox_animal 4#	0.830485
NaV1.8Cre::Asic3 flox/flox_animal 1#	0.270142
NaV1.8Cre::Asic3 flox/flox_animal 2#	0.025332
NaV1.8Cre::Asic3 flox/flox_animal 3#	0.739274
NaV1.8Cre::Asic3 flox/flox_animal 4#	0.04986

## Sheet: Supplementary Fig. 3
Supplementary Fig. 3e
no.	relative ASIC3 expression
Ctrl_animal 1#	0.925746
Ctrl_animal 2#	1.09029
Ctrl_animal 3#	0.851495
Ctrl_animal 4#	1.07475
Ctrl_animal 5#	0.982001
Ctrl_animal 6#	1.01304
Ctrl_animal 7#	1.08827
shRNA_animal 1#	0.008443
shRNA_animal 2#	0.007696
shRNA_animal 3#	0.006174
shRNA_animal 4#	0.003804
shRNA_animal 5#	0.002495
shRNA_animal 6#	0.009849
Supplementary Fig.3f
no.	Spleen weight (mg)
Ctrl_animal 1#	364.17
Ctrl_animal 2#	253.29
Ctrl_animal 3#	247.71
Ctrl_animal 4#	230.96
Ctrl_animal 5#	301.91
Ctrl_animal 6#	191.56
Ctrl_animal 7#	256.15
shRNA_animal 1#	185.58
shRNA_animal 2#	181.8
shRNA_animal 3#	215.67
shRNA_animal 4#	176.82
shRNA_animal 5#	192.57
shRNA_animal 6#	145.53
Supplementary Fig.3i
	Thickness (μm)
Ctrl_animal 1#	165.2
Ctrl_animal 2#	364.7
Ctrl_animal 3#	200.9
Ctrl_animal 4#	211.1
Ctrl_animal 5#	272.6
Ctrl_animal 6#	245.5
Ctrl_animal 7#	188.6
shRNA_animal 1#	110.4
shRNA_animal 2#	100.9
shRNA_animal 3#	126.5
shRNA_animal 4#	120.9
shRNA_animal 5#	111.6
shRNA_animal 6#	100.6
Supplementary Fig.3j
	Ki67
Ctrl_animal 1#	0.562222
Ctrl_animal 2#	2.11177
Ctrl_animal 3#	0.752992
Ctrl_animal 4#	1.27157
Ctrl_animal 5#	0.713008
Ctrl_animal 6#	0.519749
Ctrl_animal 7#	1.06868
shRNA_animal 1#	0.501212
shRNA_animal 2#	0.504722
shRNA_animal 3#	0.265343
shRNA_animal 4#	0.396691
shRNA_animal 5#	0.278955
shRNA_animal 6#	0.662387
Supplementary Fig.3k
	IL-17 (pg/mL)	IL-22 (pg/mL)	IL-23 (pg/mL)
Ctrl_animal 1#	44.82	168.59	73.75
Ctrl_animal 2#	62.79	143.13	83.29
Ctrl_animal 3#	45.76	266.58	99.95
Ctrl_animal 4#	56.2	170.76	100.4
Ctrl_animal 5#	35.66	146.95	53.54
Ctrl_animal 6#	48.9	87.16	53.73
Ctrl_animal 7#	59.17	150.45	56
shRNA_animal 1#	39.23	127.03	46.3
shRNA_animal 2#	28.8	78.09	30.97
shRNA_animal 3#	38.22	87.16	42.86
shRNA_animal 4#	22.49	131.44	37.35
shRNA_animal 5#	46.14	108.71	49.8
shRNA_animal 6#	35.48	98.0022	39.11

[truncated: 9 more sheets: Supplementary Fig. 4, Supplementary Fig. 5, Supplementary Fig. 6, Supplementary Fig. 7, Supplementary Fig. 8, Supplementary Fig. 9, Supplementary Fig. 10, Supplementary Fig. 11, Supplementary Fig. 12]
